# Supplementary material for: Association between Frequency of Conversations and Suicidal Ideation among Medical Students during COVID-19 Pandemic in Japan
Source: Int J Environ Res Public Health. 2022 May 24;19(11):6385. doi: 10.3390/ijerph19116385 (PMC9180649; doi:10.3390/ijerph19116385)
Supplement: Supplementary file 1 [file ijerph-19-06385-s001.zip]

Archive with 1 entries (1 files):
- ijerph-1701037-supplementary.pdf
